# Supplementary material for: Genomic Insights and Plant Growth-Promoting Characterization of Priestia megaterium Strain 53B2, Isolated from Maize-Associated Soil in the Yaqui Valley, Mexico
Source: Plants (Basel). 2025 Jul 7;14(13):2081. doi: 10.3390/plants14132081 (PMC12251681; doi:10.3390/plants14132081)
Supplement: Supplementary file 1 [file plants-14-02081-s001.zip]

Archive with 1 entries (1 files):
- plants-3705302-supplementary.pdf
